# Supplementary material for: NMR-Based Metabolomics in Investigation of the Radiation Induced Changes in Blood Serum of Head and Neck Cancer Patients and Its Correlation with the Tissue Volumes Exposed to the Particulate Doses
Source: Int J Mol Sci. 2021 Jun 11;22(12):6310. doi: 10.3390/ijms22126310 (PMC8231285; doi:10.3390/ijms22126310)
Supplement: Supplementary file 1 [file ijms-22-06310-s001.zip]

Archive with 1 entries (1 files):
- ijms-1229801-supplementary.pdf
